# Supplementary material for: Digital Health Apps and Web-Based Platforms to Support the Prevention and Management of Snakebite Envenoming: Scoping Review
Source: JMIR Mhealth Uhealth. 2026 Jun 2;14:e83744. doi: 10.2196/83744 (PMC13229464; doi:10.2196/83744)
Supplement: Multimedia Appendix 2 [file mhealth-v14-e83744-s002.xlsx]

## Sheet: Tabelle1
Search	Search Language	Publishers (App)	App Title	Page Author (Web and PubMed)	Page Title	Data policy	Business model/costs	Type of user interaction	FTI: HR-Prevention	FTI: HR-FirstAid	FTI: HR-TreamentAdv	FTI: SR-ID	FTI: SR-Habitat	FTI: Other	User-InterestedPublic	User-Victims	User-MedProf	User-Other	Spatial focus	Country focus	Type of intervention	Include?	Link (tool)	Link (Search)	Site type	Site update	Snakebite specific / focused tool	Comments	AppGPS: Rating (x of 5)	AppGPS: Ratings Count	AppGPS: Downloads (range)	AppGPS: Store category	AppGPS: Version Mobile	AppGPS: Version Computer	AppGPS: Android version minimum	AppGPS: Release date	AppGPS: Last update mobile	AppGPS: Last update computer	AppApple: Rating (x of 5 stars)	AppApple: # of rating	AppApple: Downloads (range)	AppApple: Store category	AppApple: Version Mobile	AppApple: Version Computer	AppApple: iOS version	AppApple: Release date	AppApple: Last update mobile	AppApple: Last update computer
